# Supplementary material for: Different Safety Pattern of an Inactivated SARS-CoV-2 Vaccine (CoronaVac®) According to Age Group in a Pediatric Population from 3 to 17 Years Old, in an Open-Label Study in Chile
Source: Vaccines (Basel). 2023 Sep 26;11(10):1526. doi: 10.3390/vaccines11101526 (PMC10611329; doi:10.3390/vaccines11101526)
Supplement: Supplementary file 1 [file vaccines-11-01526-s001.zip]

Archive with 1 entries (1 files):
- vaccines-2465282-Supplementary Material.pdf
